# Supplementary material for: Nerve growth factor transfer from cardiomyocytes to innervating sympathetic neurons activates TrkA receptors at the neuro‐cardiac junction
Source: J Physiol. 2022 Apr 30;600(12):2853–75. doi: 10.1113/JP282828 (PMC9321700; doi:10.1113/JP282828)
Supplement: Supplementary file 1 — Statistical Summary Document [file TJP-600-2853-s002.xlsx]

## Sheet: Statistical Summary Table
Statistical Summary Document
Manuscript Title: Nerve Growth Factor transfer from cardiomyocytes to innervating sympathetic neurons activates TrkA receptors at the neuro-cardiac junction
Authors: Lolita Dokshokova*, Mauro Franzoso*, Anna Di Bona, Nicola Moro, Jose L. Sanchez-Alonso, Valentina Prando, Michele Sandre, Cristina Basso, Giuseppe Faggian, Hugues Abriel, Oriano Marin, Julia Gorelik, Tania Zaglia#, Marco Mongillo#. *, equal contribution; #, co-corresponding authors
Animal model used, if applicable:
Underlying hypothesis: Cardiomyocytes (CMs) are the cell source of Nerve Growth Factor (NGF), required to sustain innervating cardiac sympathetic neurons (SNs). Neuro-cardiac-junction (NCJ) is the place of the intimate liaison, between SNs and CMs, allowing on the one hand neurons to peremptorily control CM activity, and on the other, CMs to adequately sustain the contacting, everchanging, neuron…
Statistical summary table:
Experimental question number	Finding/ conclusion	Experimental location/variable	Mean value	95% CI lower-upper	n	Exact P value	Figure/table in which data are presented	Units	Data comparisons	Statistical test	n	Any other experimental factors	Comments
Multiple tests of the same question are shown in different rows		e.g. cortex vs cerebellum or genotype	(or other summary statistic)		(value)	If P is considered significant against a stated confidence limit, authors may indicate this in bold.The exact value must be stated unless P is less than 0.0001, in which case < is permitted.			e.g. WT vs KO		(definition)	e.g. subjects’ age or sex	e.g. observation
1. Are cardiomyocytes (CMs) a source of NGF for innervating sympathetic neurons (SNs)?	When cultured with cardiomyocytes (CMs), SNs develop normally (in term of varicosity area), irrespective of exogenous NGF	SN/CM co-cultures	0.4157	0.377-0.454	101	0.0031	3D	um^2	+ NGF 7 vs 14 days	Mann-Withney test	n-number of varicosites
			0.563	0.482-0.644	60
			0.459	0.398-0.519	67	<0.0001			- NGF 7 vs 14 days
			0.319	0.579-0.702	102
2. Are cardiomyocytes (CMs) a source of NGF for innervating sympathetic neurons (SNs)?	When cultured with cardiomyocytes (CMs), SN develop normally (in term of intervaricosity distance), irrespective of exogenous NGF	SN/CM co-cultures	3.745	3.206-4.284	44	0.1455	3E	um	+ NGF 7 vs 14 days	Mann-Withney test	n-number of measured distanses
			3.23	2.895-3.565	85
			4.287	3.640-4.933	39	0.0717			- NGF 7 vs 14 days
			3.432	3.028-3.836	34
3. Do cardiomyocyte NGF content increase during time in culture?	CM maturation, in culture, is accompanied by opposite changes in the relative content of pro-NGF vs. mature NGFfirms, the latter significantly increasing with time.	protein extracts from 2 and 14 d. cultured CMs	0.234	0.025-0.443	3	0.0044	4A		NGF/Actin 2 vs 14 day	Unpaired t-test	n-number of three independent experiments
			1.601	0.607-2.595	3
			1.634	1.593-1.676	3	0.1			pro-NGF/Actin 2 vs 14 days	Mann-Withney test
			1.276	0.648-1.903	3
			0.115	0.080-0.149	3	0.0001			NGF/pro-NGF 2 vs 14 days	Unpaired t-test
			1.245	1.042-1.448	3
4. Does NGF content change during postnatal heart development?	WB analysis demonstrated a preogressive increase in cardiac content of mature NGF between neonatal vs adult hearts.	protein extracts from adult and neonatal mouse hearts	0.322	0.014-0.630	3	0.0135	4B		NGF/GAPDH Neonatal vs Adult	Unpaired t-test	n-number of hearts
			1.922	0.320-3.523	3
			0.918	0.022-1.815	3	0.0891			pro-NGF/GAPDH Neonatal vs Adult	Unpaired t-test
			0.426	0.121-0.732	3
			0.351	0.015-0.686	3	0.0404			NGF/pro-NGF Neonatal vs Adult	Unpaired t-test with Welh's correction
			4.506	0.751-8.262	3
5. What happens to NGF distribution in CMs co-cultured with SNs, during time?	NGF accumulates underneath the portion of CM membrane contacted by the neuronal process, during maturation in culture	4 and 14 days SN/CM co-cultures	0.9675	0.907-1.028	267	<0.0001	4D	a.u.	4 days far vs close	Mann-Withney test	n-number of analyzed areas from three independent cell preparetion
			2.442	2.192-2.691	296
			5.456	4.920-5.993	150	<0.0001			14 days far vs close
			9.919	9.309-10.53	192
			0.968	0.907-1.028	267	<0.0001			far 4 vs 14 days
			5.456	4.920-5.993	150
			2.442	2.192-2.691	296	<0.0001			close 4 vs 14 days
			9.919	9.309-10.53	192
6. Do cultured cardiac fibroblasts (CFs) express NGF?	WB analysis demonstrated that NGFcan be detected in both CMs and CFs	protein extracts from cultured CMs vs CF	0.118	0.022-0.2140	3	0.0513	5A		CMs vs CFs	Unpaired t test with Welch's correction	n-number of three independent experiments
			1.589	0.0892-3.089	3
7. Do CFs nurish innervating SNs with NGF?	NGF immunoreactivity in the portion of SN processes contacting CFs was lower than that measured in SN processes innervating CMs.	SN/CM vs SN/CF 14 days co-cultures	1.768	1.668-1.868	186	0.004	5C	a.u.	SN+CM vs SN+CF	Mann-Withney test	n-number of analyzed areas from three independent cell preparetion
			1.549	1.418-1.680	104
8. What is the trophic effect of CMs vs. CFs on contactin neuronal varicosities?	Despite CFs have a high availablitity of NGF, efficiency of its uptake by SN is reduced… …. Removal of NGF in SN/CF co-cultures caused decrease in neuronal denisty and size of varicosities…	SN/CM vs SN/CF 14 days co-cultures	100	92.28-107.70	407	<0.0001	5E	um^2	CMs vs no contacts	Mann-Withney test	n-number of varicosites
			71.43	62.61-80.25	200
9. How do topographic parameters of SNs contacting cardiomyocytes change in time?	The initial tubular shape of neuronal varicosities develop from 4 days onwards enlargements of progressively higher surface area, height and volume	SN/CM co-cultures at different time points	4.167	3.649-4.686	22	0.2276	6C	um^2	Surface Area 2 vs. 4	Brown-Forsythe ANOVA test, Dunnett's T3 multiple comparisons test	n-number of varicosites
			5.389	4.266-6.512	11
			4.167	3.649-4.686	22	0.0747			Surface Area 2 vs. 10
			5.608	4.593-6.624	22
			4.167	3.649-4.686	22	<0.0001			Surface Area 2 vs. 14
			10.18	8.550-11.810	18
			5.389	4.266-6.512	11	0.9997			Surface Area 4 vs. 10
			5.608	4.593-6.624	22
			5.389	4.266-6.512	11	0.0001			Surface Area 4 vs. 14
			10.18	8.550-11.810	18
			5.608	4.593-6.624	22	0.0002			Surface Area 10 vs. 14
			10.18	8.550-11.810	18
			1.375	1.270-1.479	22	0.6042		um^3	Height 2 vs. 4	Brown-Forsythe ANOVA test, Dunnett's T3 multiple comparisons test
			1.572	1.299-1.845	11
			1.375	1.270-1.479	22	0.0185			Height 2 vs. 10
			1.73	1.524-1.936	21
			1.375	1.270-1.479	22	0.0003			Height 2 vs. 14
			1.953	1.729-2.177	18
			1.572	1.299-1.845	11	0.8909			Height 4 vs. 10
			1.73	1.524-1.936	21
			1.572	1.299-1.845	11	0.1488			Height 4 vs. 14
			1.953	1.729-2.177	18
			1.73	1.524-1.936	21	0.5608			Height 10 vs. 14
			1.953	1.729-2.177	18
			2.285	2.028-2.541	22	0.0007		um	Volume 2 vs. 4	Brown-Forsythe ANOVA test, Dunnett's T3 multiple comparisons test
			3.325	2.927-3.722	11
			2.285	2.028-2.541	22	0.0012			Volume 2 vs. 10
			5.391	3.956-6.825	22
			2.285	2.028-2.541	22	<0.0001			Volume 2 vs. 14
			9.569	7.309-11.830	18
			3.325	2.927-3.722	11	0.0449			Volume 4 vs. 10
			5.391	3.956-6.825	22
			3.325	2.927-3.722	11	0.0001			Volume 4 vs. 14
			9.569	7.309-11.830	18
			5.391	3.956-6.825	22	0.0154			Volume 10 vs. 14
			9.569	7.309-11.830	18
10. Does SN maturation depend on NGF in the medium?	The trophic effect of CMs on contacting varicosities was independent from exogenous NGF	SN/CM co-cultures plus vs minus NGF in the medium	7.245	6.418-8.072	29	0.159	6D	um^2	Surface Area + vs - NGF	Unpaired t-test	n-number of varicosites
			6.312	5.217-7.406	23
			1.76	1.606-1.914	29	0.5207		um^3	Height + vs - NGF
			1.848	1.598-2.099	23
			5.195	4.363-6.028	29	0.8505		um	Volume + vs - NGF
			5.066	3.89-6.243	23
11. Is SN maturation different in neurons contactin cardiac fibroblasts (CFs) vs cardiomyocytes (CMs)?	The varicosity size of neuronal processes contacting CFs did not increase in time … …. Morphometric parameters remained significantly lower	SN/CM vs SN/CF co-cultures	6.312	5.217-7.406	23	0.0031	6E	um^2	Surface Area CM vs. CF	Unpaired t-test	n-number of varicosites
			3.924	3.024-4.824	14
			1.848	1.598-2.099	23	0.0011		um^3	Height CM vs. CF	Unpaired t-test
			1.217	0.9816-1.452	14
			5.066	3.89-6.243	23	0.0006		um	Volume CM vs. CF	Mann-Whitney test
			2.306	1.386-3.226	14
12. What is the effect of si44 (siRNA) on NGF and NT3 expression?	RTqPCR demonstrated that si44 caused a decrease in NGF expression, compared to controls, and did not interfere with the expression of NT3		1	0.6644-1.336	9	0.0027	7A		NGF Scramble vs. si44	Unpaired t test with Welch's correction	n-number of samples from three independent cell preparations
			0.39	0.2547-0.5243	9
			1	0.3516-1.648	3	0.3798			NT3 Scramble vs. si44	Unpaired t-test
			1.191	0.6654-1.717	3
13. What happens to SN innervating NGF-silenced CMs?	SNs varicosity areas were smaller in SN processes contacting NGF-silenced CMs, compared to those innervating NGF-expressing cells.	CM+SN co-culture	100	92.61-107.4	485	<0.0001	7D	%	NGF siRNA - vs. +	Mann-Whitney test	n-number of varicosites
			78.38	71.6-85.16	388
			95.85	89.24-102.5	448	0.2374			Scramble siRNA - vs. +
			105.1	97.42-112.8	467
			78.38	71.6-85.16	388	<0.0001			+ siRNA NGF vs. Scramble
			105.1	97.42-112.8	467
			100	92.61-107.4	485	0.8764			- siRNA NGF vs. Scramble
			95.85	89.24-102.5	448
14. Quantification of TrkA-dsRed movements in CM-contacting neuronal processes, at differnt time points.	We observed a signficant increase in the % of directionally moving and stationary TrkA dots in mature co-cultures.	TrkA-dsRED-infected SNs contacting CMs in co-culture	44.93	25.03 (SD)	47	0.0007	8D	%	Anterograde 4d	Mann-Whitney test	n-number of kymographs
			24.02	27.48 (SD)	40				Anterograde 14d
			39.65	29.03 (SD)	47	0.0454			Retrograde 4d Static 4d
			15.41	21.10 (SD)	47
			53.93	31.19 (SD)	40				Retrograde 14d Static 14d
			22.06	26.43 (SD)	40
15. What is the dose dependency of the effect of the TrkA inhibitor k252a on SN cultures alone?	SN density was progressively decreased in SNs treated with increasing doses of the cell permeable k252a	SN culture	116.7	93.7-139.6	54	<0.0001	9C	%	+ NGF vs. - NGF	Mann-Whitney test	n-number of fields, from three independants cell preparetion
			12.18	7.05-17.31	62
			116.7	93.7-139.6	54	0.0032			+ NGF vs. + aNGF
			55.9	26.78-85.02	15
			116.7	93.7-139.6	54	0.0003			+ NGF vs. + k252a
			52.86	33.17-72.55	22
16. What is the dose dependency of k252a effects in SNs co-cultured with CMs?	SN density was decreased when SN+CMs were treated with the cell permeable k252a, replicating the effects of the drug on pure SN cultures. On the contrary, cell-impermeable anti-NGF antibody had negligible effects on SN viability	CM+SN co-culture	100	85.98-114.0	72	>0.9999	9D	%	- NGF vs. + aNGF	Kruskal-Wallis test, Dunn's multiple comparisons test	n-number of fields, from three independants cell preparetion
			109.4	77.18-141.7	20
			100	85.98-114	72	<0.0001			- NGF vs. + k252a
			26.76	18.12-35.4	24
			109.4	77.18-141.7	20	<0.0001			+ aNGF vs. + k252a
			26.76	18.12-35.4	24
